# Supplementary material for: Presenilin Deficiency Results in Cellular Cholesterol Accumulation by Impairment of Protein Glycosylation and NPC1 Function
Source: Int J Mol Sci. 2024 May 16;25(10):5417. doi: 10.3390/ijms25105417 (PMC11121565; doi:10.3390/ijms25105417)
Supplement: Supplementary file 1 [file ijms-25-05417-s001.zip]

Archive with 1 entries (1 files):
- ijms-2984698-supplementary.pdf
